# Supplementary material for: Memory T Cells in Latent Mycobacterium tuberculosis Infection Are Directed against Three Antigenic Islands and Largely Contained in a CXCR3+CCR6+ Th1 Subset
Source: PLoS Pathog. 2013 Jan 24;9(1):e1003130. doi: 10.1371/journal.ppat.1003130 (PMC3554618; doi:10.1371/journal.ppat.1003130)
Supplement: Table S3 — Summary of epitope characteristics. (XLS) [file ppat.1003130.s006.xls]

## Sheet: Sheet1
TABLE S3. Summary of epitope characteristics.
Category	Rv#	Sequence	Donor	SFC	T cell phenotype	References		References
Cell wall and cell processes	Rv0110	AMHLLLNMWALYVVG	TU21	21.6667	n.d.			1. Skjot, R. L. V., I. Brock, S. M. Arend, M. E. Munk, M. Theisen, T. H. M. Ottenhoff, and P. Andersen. 2002. Epitope Mapping of the Immunodominant Antigen TB10.4 and the Two Homologous Proteins TB10.3 and TB12.9, Which Constitute a Subfamily of the esat-6 Gene Family. Infect. Immun. 70:5446-5453.
	Rv0192A	SLFAALNIAAVVAVL	TU2	48.3333	n.d.			2. Li Pira, G., F. Ivaldi, C. Dentone, E. Righi, V. Del Bono, C. Viscoli, G. Koopman, and F. Manca. 2008. Evaluation of Antigen-Specific T-Cell Responses with a Miniaturized and Automated Method. Clin. Vaccine Immunol. 15:1811-1818.
	Rv0287, Rv3020c	AAFQGAHARFVAAAA	TU22	245	CD4			3. Alderson, M. R., T. Bement, C. H. Day, L. Zhu, D. Molesh, Y. A. W. Skeiky, R. Coler, D. M. Lewinsohn, S. G. Reed, and D. C. Dillon. 2000. Expression Cloning of an Immunodominant Family of Mycobacterium tuberculosis Antigens Using Human Cd4+ T Cells. The Journal of Experimental Medicine 191:551-560.
			TU23	115	CD4			4. Mustafa, A. S. 2011. Comparative evaluation of MPT83 (Rv2873) for T helper-1 cell reactivity and identification of HLA-promiscuous peptides: studies in M. bovis BCG-vaccinated healthy subjects. Clin. Vaccine Immunol.:CVI.05260-05211.
			TU29	375	CD4			5. Al-Attiyah, R., F. A. Shaban, H. G. Wiker, F. Oftung, and A. S. Mustafa. 2003. Synthetic Peptides Identify Promiscuous Human Th1 Cell Epitopes of the Secreted Mycobacterial Antigen MPB70. Infection and Immunity 71:1953-1960.
			TU33	420	CD4			6. De Groot, A. S., J. McMurry, L. Marcon, J. Franco, D. Rivera, M. Kutzler, D. Weiner, and B. Martin. 2005. Developing an epitope-driven tuberculosis (TB) vaccine. Vaccine 23:2121-2131.
			TU35	85	CD4			7. Mustafa, A. S., and F. A. Shaban. 2006. ProPred analysis and experimental evaluation of promiscuous T-cell epitopes of three major secreted antigens of Mycobacterium tuberculosis. Tuberculosis 86:115-124.
			TU75	56.7	CD4			8. Arend, S. M., A. Geluk, K. E. van Meijgaarden, J. T. van Dissel, M. Theisen, P. Andersen, and T. H. M. Ottenhoff. 2000. Antigenic Equivalence of Human T-Cell Responses to Mycobacterium tuberculosis-Specific RD1-Encoded Protein Antigens ESAT-6 and Culture Filtrate Protein 10 and to Mixtures of Synthetic Peptides. Infect. Immun. 68:3314-3321.
			TU8	480	CD4			9. Lindestam Arlehamn, C. S., J. Sidney, R. Henderson, J. A. Greenbaum, E. A. James, M. Moutaftsi, R. Coler, D. M. McKinney, D. Park, R. Taplitz, W. W. Kwok, H. Grey, B. Peters, and A. Sette. 2012. Dissecting Mechanisms of Immunodominance to the Common Tuberculosis Antigens ESAT-6, CFP10, Rv2031c (hspX), Rv2654c (TB7.7), and Rv1038c (EsxJ). The Journal of Immunology 188:5020-5031.
			TU81	518.3	CD4			10. Shams, H., P. Klucar, S. E. Weis, A. Lalvani, P. K. Moonan, H. Safi, B. Wizel, K. Ewer, G. T. Nepom, D. M. Lewinsohn, P. Andersen, and P. F. Barnes. 2004. Characterization of a Mycobacterium tuberculosis Peptide That Is Recognized by Human CD4+ and CD8+ T Cells in the Context of Multiple HLA Alleles. J Immunol 173:1966-1977.
			TU1	60	n.d.			11. Mustafa, A. S., F. Oftung, H. A. Amoudy, N. M. Madi, A. T. Abal, F. Shaban, I. Rosen Krands, and P. Andersen. 2000. Multiple Epitopes from the Mycobacterium tuberculosis ESAT‐6 Antigen Are Recognized by Antigen‐Specific Human T Cell Lines. Clinical Infectious Diseases 30:S201-S205.
			TU70	23.3	undetectable			12. Ulrichs, T., M. E. Munk, H. Mollenkopf, S. Behr-Perst, R. Colangeli, M. L. Gennaro, and S. H. E. Kaufmann. 1998. Differential T cell responses to Mycobacterium tuberculosis ESAT6 in tuberculosis patients and healthy donors. European Journal of Immunology 28:3949-3958.
		AAGTYVAADAAAASS	TU22	105	CD4			13. Commandeur, S., K. E. van Meijgaarden, M. Y. Lin, K. L. M. C. Franken, A. H. Friggen, J. W. Drijfhout, F. Oftung, G. E. Korsvold, A. Geluk, and T. H. M. Ottenhoff. 2011. Identification of human T-cell responses to Mycobacterium tuberculosis resuscitation promoting factors in long-term latently infected individuals. Clin. Vaccine Immunol.:CVI.00492-00410.
			TU23	345	CD4			14. Launois, P., R. DeLeys, M. N. Niang, A. Drowart, M. Andrien, P. Dierckx, J. L. Cartel, J. L. Sarthou, J. P. Van Vooren, and K. Huygen. 1994. T-cell-epitope mapping of the major secreted mycobacterial antigen Ag85A in tuberculosis and leprosy. Infection and Immunity 62:3679-3687.
			TU75	28.3	CD4			15. Roche, P. W., P. W. Peake, H. Billman-Jacobe, T. Doran, and W. J. Britton. 1994. T-cell determinants and antibody binding sites on the major mycobacterial secretory protein MPB59 of Mycobacterium bovis. Infection and Immunity 62:5319-5326.
			TU8	156.7	CD4			16. Hiemstra, H. S., P. A. van Veelen, N. C. Schloot, A. Geluk, K. E. van Meijgaarden, S. J. M. Willemen, J. A. M. Leunissen, W. E. Benckhuijsen, R. Amons, R. R. P. de Vries, B. O. Roep, T. H. M. Ottenhoff, and J. W. Drijfhout. 1998. Definition of Natural T Cell Antigens with Mimicry Epitopes Obtained from Dedicated Synthetic Peptide Libraries. The Journal of Immunology 161:4078-4082.
			TU81	940	CD4			17. Silver, R., R. Wallis, and J. Ellner. 1995. Mapping of T cell epitopes of the 30-kDa alpha antigen of Mycobacterium bovis strain bacillus Calmette-Guerin in purified protein derivative (PPD)-positive individuals. J Immunol 154:4665-4674.
			TU1	36.7	n.d.			18. Valle, M. T., A. M. Megiovanni, A. Merlo, G. Li Pira, L. Bottone, G. Angelini, L. Bracci, L. Lozzi, K. Huygen, and F. Manca. 2001. Epitope focus, clonal composition and Th1 phenotype of the human CD4 response to the secretory mycobacterial antigen Ag85. Clinical & Experimental Immunology 123:226-232.
			TU33	36.7	undetectable			19. Dillon, D. C., M. R. Alderson, C. H. Day, D. M. Lewinsohn, R. Coler, T. Bement, A. Campos-Neto, Y. A. W. Skeiky, I. M. Orme, A. Roberts, S. Steen, W. Dalemans, R. Badaro, and S. G. Reed. 1999. Molecular Characterization and Human T-Cell Responses to a Member of a Novel Mycobacterium tuberculosis mtb39Gene Family. Infection and Immunity 67:2941-2950.
			TU70	30	undetectable			20. Chaitra, M. G., M. S. Shaila, and R. Nayak. 2008. Characterization of T-cell immunogenicity of two PE/PPE proteins of Mycobacterium tuberculosis. J Med Microbiol 57:1079-1086.
	Rv0288, Rv3019c	EDLVRAYHAMSSTHE	TU33	21.7	undetectable	1		21. Mustafa, A. S., R. a. Al-Attiyah, S. N. M. Hanif, and F. A. Shaban. 2008. Efficient Testing of Large Pools of Mycobacterium tuberculosis RD1 Peptides and Identification of Major Antigens and Immunodominant Peptides Recognized by Human Th1 Cells. Clin. Vaccine Immunol. 15:916-924.
			TU8	96.7	undetectable			22. Okkels, L., I. Brock, F. Follmann, E. Agger, S. Arend, T. Ottenhoff, F. Oftung, I. Rosenkrands, and P. Andersen. 2003. PPE protein (Rv3873) from DNA segment RD1 of Mycobacterium tuberculosis: strong recognition of both specific T-cell epitopes and epitopes conserved within the PPE family. Infect Immun 71:6116 - 6123.
			TU81	85	undetectable			23. Munk, M. E., T. M. Shinnick, and S. H. E. Kaufmann. 1990. Epitopes of the Mycobacterial Heat Shock Protein 65 for Human T Cells Comprise Different Structures. Immunobiology 180:272-277.
		LQSLGAEIAVEQAAL	TU11	60	undetectable	1		24. Oftung, F., A. S. Mustafa, T. M. Shinnick, R. A. Houghten, G. Kvalheim, M. Degre, K. E. Lundin, and T. Godal. 1988. Epitopes of the Mycobacterium tuberculosis 65-kilodalton protein antigen as recognized by human T cells. The Journal of Immunology 141:2749-2754.
			TU22	90	CD4			25. Haanen, J. B., T. H. Ottenhoff, R. F. Lai A Fat, H. Soebono, H. Spits, and R. R. de Vries. 1990. Mycobacterium leprae-specific T cells from a tuberculoid leprosy patient suppress HLA-DR3-restricted T cell responses to an immunodominant epitope on 65-kDa hsp of mycobacteria. The Journal of Immunology 145:3898-3904.
			TU23	833	CD4			26. Geluk, A., D. G. Elferink, B. L. Slierendregt, K. E. van Meijgaarden, R. R. de Vries, T. H. Ottenhoff, and R. E. Bontrop. 1993. Evolutionary conservation of major histocompatibility complex-DR/peptide/T cell interactions in primates. The Journal of Experimental Medicine 177:979-987.
			TU8	333.3	CD4			27. Agrewala, J. N., and R. J. Wilkinson. 1999. Influence of HLA-DR on the phenotype of CD4+ T lymphocytes specific for an epitope of the 16-kDa α-crystallin antigen of Mycobacterium tuberculosis. European Journal of Immunology 29:1753-1761.
			TU81	975	CD4			28. Caccamo, N., A. Barera, C. D. Sano, S. Meraviglia, J. Ivanyi, F. Hudecz, S. Bosze, F. Dieli, and A. Salerno. 2003. Cytokine profile, HLA restriction and TCR sequence analysis of human CD4+ T clones specific for an immunodominant epitope of Mycobacterium tuberculosis 16-kDa protein. Clinical & Experimental Immunology 133:260-266.
			TU1	26.7	n.d.			29. Friscia, G., H. M. Vordermeier, G. Pasvol, D. P. Harris, C. Moreno, and J. Ivanyi. 1995. Human T cell responses to peptide epitopes of the 16-kD antigen in tuberculosis. Clin Exp Immunol 102:53-57.
			TU46	61.7	undetectable			30. Wilkinson, D. Smet, Haslov, Pasvol, Singh, Svarcova, and Ivanyi. 1998. Human T- and B-Cell Reactivity to the 16&nbsp;kDa &#x03B1;-Crystallin Protein of <i>Mycobacterium tuberculosis</i>. Scandinavian Journal of Immunology 48:403-409.
		MSQIMYNYPAMMAHA	TU11	86.7	CD4	1,2		31. Hussain, R., F. Shahid, S. Zafar, M. Dojki, and H. M. Dockrell. 2004. Immune profiling of leprosy and tuberculosis patients to 15-mer peptides of Mycobacterium leprae and M. tuberculosis GroES in a BCG vaccinated area: implications for development of vaccine and diagnostic reagents. Immunology 111:462-471.
			TU2	126.667	CD4			32. Chua, I., Ivanyi, Hills, Thole, Moreno, and Vordermeier. 1998. Predominant recognition of species-specific determinants of the GroES homologues from Mycobacterium leprae and M. tuberculosis. Immunology 93:64-72.
			TU22	96.7	CD4			33. Kim, J., A. Sette, S. Rodda, S. Southwood, P. A. Sieling, V. Mehra, J. D. Ohmen, J. Oliveros, E. Appella, Y. Higashimoto, T. H. Rea, B. R. Bloom, and R. L. Modlin. 1997. Determinants of T cell reactivity to the Mycobacterium leprae GroES homologue. The Journal of Immunology 159:335-343.
			TU29	248.3	CD4			34. Matsushita, S., H. Kohsaka, and Y. Nishimura. 1997. Evidence for self and nonself peptide partial agonists that prolong clonal survival of mature T cells in vitro. The Journal of Immunology 158:5685-5691.
			TU33	555	CD4
			TU35	75	CD4
			TU36	235	CD4
			TU64	150	CD4
			TU74	123.3	CD4
			TU78	285	CD4
			TU55	41.7	n.d.
			TU13	126.7	undetectable
			TU40	50	undetectable
	Rv0289	DRWLDLRYVGPASAD	TU22	125	CD4
			TU23	156.667	CD4
			TU29	150	CD4
			TU33	80	CD4
			TU35	76.6667	CD4
			TU8	335	CD4
			TU81	613.333	CD4
			TU1	43.3333	n.d.
		EVVDYLGIPASARPV	TU23	30	CD4
			TU81	241.667	CD4
			TU8	21.6667	undetectable
		GNGVVALRNAQLVTF	TU22	33.3333	CD4
			TU23	65	CD4
			TU81	301.667	CD4
			TU8	25	undetectable
	Rv0290	AAGAQLLWQLPLLSI	TU23	88.3333	CD4
			TU8	20	CD4
			TU81	355	CD4
			TU46	36.6667	undetectable
		AAGVAAWSLIALMIP	TU23	88.3333	CD4
			TU81	195	CD4
			TU1	31.6667	n.d.
			TU22	33.3333	undetectable
			TU8	38.3333	undetectable
		GWYLVAATAAAATLR	TU81	20	undetectable
		IPVMAYLVGLFAWVL	TU22	70	CD4
			TU29	55	CD4
			TU35	43.3333	CD4
			TU8	148.333	CD4
			TU81	238.333	CD4
			TU23	56.6667	undetectable
		QLSALWARFPLPVIP	TU81	33.3333	CD4
	Rv0292	AILRRRRRIAEPATC	TU81	61.6667	CD4
		EIGWEAGTAAPDEIP	TU23	138.333	CD4
			TU8	40	CD4
			TU81	445	CD4
			TU1	23.3333	n.d.
	Rv0522	ARIVIFFVGSVFLLT	TU40	23.3333	n.d.
	Rv0544c	RRPLLVAVSWAIFAL	TU21	38.3333	n.d.
	Rv0985c	IDLNVLLSAAINFFL	TU64	20	CD4
			TU22	21.6667	undetectable
			TU46	28.3333	undetectable
	Rv0987	CILAWILVRIINVRS	TU40	41.6667	undetectable
		IGLVTQTINDFYFVI	TU78	61.6667	undetectable
			TU81	30	undetectable
	Rv0988	EPYAVWLDDWYARES	TU40	20	n.d.
			TU46	21.6667	n.d.
	Rv1037c, Rv1198, Rv1793, Rv2346c, Rv3619c	AEHQAIIRDVLTASD	TU29	320.8	CD4	3
			TU33	105	CD4
			TU11	37.5	undetectable
		AEHQAIVRDVLAAGD	TU11	31.7	n.d.	3
			TU29	205	n.d.
			TU33	33.3	n.d.
	Rv1038c, Rv1197, Rv2347c, Rv3620c	NQAFRNIVNMLHGVR	TU75	65.8	n.d.
		NYEQQEQASQQILSS	TU25	66.7	n.d.
	Rv1174c	TCNYGQVVAALNATD	TU29	50	n.d.
	Rv1270c	TDAMRKVTGMHVRLA	TU35	33.3333	n.d.
	Rv1431	GDLRVIILEGQPIHV	TU10	20	n.d.
			TU63	70	n.d.
	Rv1565c	AEVIRLIRRLLPALV	TU64	25	n.d.
	Rv1639c	LWIWVALTGAAATVL	TU46	50	n.d.
			TU63	51.6667	n.d.
	Rv1877	AAVALGFFVWLEGRA	TU70	23.3333	n.d.
		AISVTAYALAAEVVP	TU1	25	n.d.
	Rv2094c	TPVQSQRVDPSAASG	TU2	33.3333	n.d.
			TU22	45	n.d.
	Rv2376c	NQGGWMLSRASAMEL	TU22	38.3333	n.d.
	Rv2575	FFQVLVTQFGSSGGP	TU11	26.6667	n.d.
	Rv2576c	ADSSKYMITLHTPIA	TU23	245	n.d.
			TU64	36.6667	n.d.
	Rv2609c	ALGERRLVRLLRLGG	TU22	23.3333	n.d.
	Rv2869c	NLAICLVLIYAIALV	TU75	21.6667	n.d.
	Rv2873	AATIDQLKTDAKLLS	TU33	90	n.d.	4
	Rv2873, Rv2875	AAFSKLPASTIDELK	TU8	90	CD4
		ANATVYMIDSVLMPP	TU11	70	CD4	5-7
			TU22	55	CD4
			TU24	36.7	CD4
			TU29	123.3	CD4
			TU82	26.7	undetectable
	Rv2963	AFIFADLLILPILNI	TU10	45	n.d.
	Rv2999	AINGDFILIAPEVQE	TU40	48.3333	n.d.
		EEPRLFYMHYWAVDD	TU40	25	n.d.
	Rv3000	IVVMYLLLAATAVAA	TU40	26.6667	n.d.
		LTAIRYQIVVMYLLL	TU40	26.6667	n.d.
	Rv3004	LLVIPVALSASIIRL	TU40	28.3333	n.d.
	Rv3006	GTVLVNLINTKLTVA	TU2	115	n.d.
			TU40	35	n.d.
	Rv3330	LENDNQLLYNYPGAL	TU11	78.3333	CD4
			TU29	163.333	CD4
			TU33	593.333	CD4
			TU35	160	CD4
			TU64	133.333	CD4
			TU74	145	CD4
			TU78	235	CD4
			TU55	58.3333	n.d.
		MAFLRSVSCLAAAVF	TU64	28.3	n.d.
	Rv3615c	LRIAAKIYSEADEAW	TU2	68.3333	CD4
			TU23	481.667	CD4
			TU25	628.333	CD4
			TU70	173.333	CD4
			TU74	35	CD4
			TU8	158.333	CD4
			TU81	263.333	CD4
			TU5	56.6667	undetectable
		VDLAKSLRIAAKIYS	TU2	81.6667	CD4
			TU23	438.333	CD4
			TU25	613.333	CD4
			TU70	180	CD4
			TU74	48.3333	CD4
			TU8	245	CD4
			TU81	215	CD4
			TU5	23.3333	undetectable
	Rv3616c	IISDVADIIKGTLGE	TU25	73.3333	n.d.
	Rv3823c	ADYNMLLISRLREEA	TU40	41.6667	n.d.
		AITILLLVILLIIYG	TU40	23.3333	n.d.
		DRSRIEFAITILLLV	TU40	26.6667	n.d.
		IIPEYLFIQSSTDLR	TU40	20	n.d.
		LVILLIIYRNPITMV	TU40	28.3333	n.d.
	Rv3874	AAVVRFQEAANKQKQ	TU22	550	CD4	8-10
			TU33	518.333	CD4
			TU74	381.667	CD4
			TU78	136.667	CD4
			TU55	51.6667	n.d.
			TU11	20	undetectable
			TU29	56.6667	undetectable
	Rv3875	EQQWNFAGIEAAASA	TU22	78.3333	CD4	9, 11, 12
			TU70	66.6667	CD4
			TU74	216.667	CD4
			TU75	105	CD4
			TU81	476.667	CD4
			TU25	118.333	undetectable
	Rv3876	RQSGATIADVLAEKE	TU22	561.667	CD4
			TU33	503.333	CD4
			TU74	145	CD4
			TU78	60	CD4
			TU55	53.3333	n.d.
Conserved hypotheticals	Rv0293c	AQAVYDFRSIVDYLR	TU81	53.3333	CD4
		LDYLRRMTVFLQGLM	TU81	36.6667	undetectable
		LNYRPLLPKDRRMII	TU23	176.667	CD4
			TU8	86.6667	CD4
			TU81	358.333	CD4
			TU1	23.3333	n.d.
		RCALHWFPGSHLLHV	TU23	61.6667	CD4
			TU81	276.667	CD4
	Rv0295c	IAYPVLWRHLTAIVA	TU81	31.6667	n.d.
	Rv0298	AYAQRVYQANRAAGS	TU23	56.6667	CD4
			TU81	196.667	CD4
		VTVDAAVLAAIDADA	TU23	171.667	CD4
			TU81	333.333	CD4
			TU1	25	n.d.
	Rv0299	EHELYVAVLSNALHR	TU81	38.3333	undetectable
		RVPEDLLAMVVAVEQ	TU23	93.3333	CD4
			TU81	283.333	CD4
			TU1	23.3333	n.d.
			TU8	28.3333	undetectable
	Rv0371c	ATGIVLMLGDQPQVA	TU81	25	n.d.
	Rv0372c	DNGVGYVGLVASTVR	TU81	20	n.d.
	Rv0508	ICVRVAEQLAELSSE	TU23	26.6667	n.d.
	Rv0690c	AVPLRLLGGLHRMVL	TU46	20	undetectable
			TU63	71.6667	undetectable
		MYRELLELVAADVES	TU63	90	CD8
			TU46	28.3333	undetectable
			TU64	23.3333	undetectable
	Rv0776c	GDCLVAFDAPLVVAN	TU63	81.6667	n.d.
	Rv0854	SPEEILDVIADFEAM	TU63	66.6667	n.d.
	Rv1045	RRDIELIHEQLADAG	TU75	25	n.d.
	Rv1186c	TVRYRIRRIEQLLST	TU22	33.3333	n.d.
	Rv1301	RELIRAFWPGALSLV	TU23	23.3333	n.d.
	Rv1339	ASVHVLLSHLHADHC	TU46	20	n.d.
		LGALTIVPRLVAHPT	TU78	93.3333	n.d.
	Rv1366	AVHVWLRLPAGRVEI	TU63	58.3333	CD4
			TU46	45	undetectable
		LQSLWANFYELLADA	TU63	101.667	CD4/CD8
			TU22	50	undetectable
			TU46	53.3333	undetectable
	Rv1367c	ADLILLYLIQHCPDL	TU46	38.3333	n.d.
		HPARRAILIEDLLTH	TU63	68.3333	n.d.
		MVWQREKLLQVNEIG	TU46	51.6667	n.d.
	Rv1503c	ELVAAFLWAQFEEAE	TU46	45	n.d.
	Rv1535	HNDVVTVASAPKLRV	TU1	88.3333	n.d.
	Rv1765c, Rv2015c	SSTATSGAAVVSPAE	TU23	25	n.d.
	Rv1870c	IAGMRLLVIKPEPLA	TU81	23.3333	n.d.
	Rv1871c	DYVYNIKANPAVRVR	TU23	53.3333	n.d.
			TU81	45	n.d.
	Rv1873	LAVRYGISSLEEAQA	TU23	40	n.d.
	Rv1879	AFNEILRRRAATAVA	TU22	75	n.d.
		VDLIAHGTAARIYRL	TU23	58.3333	n.d.
		YLLDFLRQSGNTPIV	TU23	30	n.d.
	Rv2226	VVSREHLIQQAIAAN	TU40	443.333	n.d.
	Rv2567	KAGLDRLRSVVHSLI	TU63	61.6667	n.d.
		NPGLLRFLPQLSERL	TU63	46.6667	n.d.
	Rv2574	PALFVFRPLLNLALR	TU70	21.6667	n.d.
	Rv2627c	RRSFYRIFFDSGFTP	TU22	25	n.d.
		RSAFRLSPPVLSGAM	TU22	23.3333	n.d.
	Rv2819c	LTLNEIHAFIKDPLG	TU63	41.6667	n.d.
	Rv2823c	AAFSRMLSLFFRQHI	TU11	38.3333	CD4
		FDREFTFGWDELLSK	TU1	98.3	n.d.
		FYNEKAFLLTTFDVS	TU63	96.6667	CD4
	Rv2868c	VADIHFQPRYIFAAI	TU40	33.3333	n.d.
	Rv2955c	DFFVAADSAFSSLND	TU23	133.333	n.d.
		HRDDRYCYFFIPSRK	TU21	28.3333	n.d.
	Rv3015c	AASLLDEDMDALEEA	TU33	50	CD4
		YRIAARPGAVTRRAA	TU33	426.667	CD4
			TU35	76.6667	CD4
			TU64	88.3333	CD4
			TU11	68.3333	undetectable
			TU78	200	undetectable
	Rv3026c	LALLLVPGVPLVVMP	TU40	33.3333	n.d.
			TU64	28.3333	n.d.
	Rv3031	ADQILRETLLTVSSD	TU40	23.3333	n.d.
		EWLYQSWAAAYLPLL	TU33	85	n.d.
	Rv3035	GQLLVFDTRRGMVVG	TU40	25	n.d.
	Rv3142c	DDYNELVISVPLQLT	TU63	120	n.d.
		DGLVLNFDDYNELVI	TU63	90	n.d.
	Rv3267	DDGAIDILLVGLDSR	TU40	36.6667	n.d.
	Rv3268	DGLLAILAAGASLVQ	TU1	33.3333	n.d.
	Rv3856c	DIGCVFSIDTDAHAP	TU63	61.6667	n.d.
		EPEMLDRLDIVVASV	TU63	63.3333	n.d.
Information pathways	Rv0640	KKVAGLIKLQIVAGQ	TU46	28.3333	n.d.
	Rv0703	EKSYGLLDDNVYTFL	TU46	20	n.d.
	Rv1210	LIILRKRENFRRAFS	TU63	50	n.d.
	Rv1297	NQRQKFNPLVRLDSI	TU13	216.667	n.d.
	Rv1312	AAFYRLSSLRLWPDR	TU64	26.6667	n.d.
	Rv1317c	AQLGYTIRQLERLLQ	TU63	50	CD4/CD8
		IRQLERLLQAVVGAG	TU64	23.3333	CD4
			TU46	23.3333	undetectable
	Rv1420	AAQHRQIVADFCDFL	TU63	86.6667	n.d.
	Rv1641	GHVVRFLEAGSKVKV	TU22	33.3333	n.d.
	Rv1642	GKIVRQKANRRHLLE	TU22	53.3333	n.d.
			TU64	20	n.d.
	Rv2069	DGDRHARGFEDLVEV	TU36	45	n.d.
	Rv2191	EEIALIARWLAEPGV	TU23	130	n.d.
	Rv2572c	DHGGVIFIDLRDASG	TU63	46.6667	n.d.
		FTQLDMEMSFVDAED	TU63	75	n.d.
		FVDAEDIIAISEEVL	TU63	76.6667	n.d.
		MFVLRSHAAGLLREG	TU64	25	n.d.
	Rv2736c	ALCLRLLTARSRTRA	TU21	63.3333	CD8
	Rv3012c	AVDGRFAVPQILGDE	TU33	126.667	CD4
			TU78	38.3333	CD4
			TU11	26.6667	undetectable
			TU35	41.6667	undetectable
	Rv3014c	QAYLALRAWGLPVSE	TU33	58.3333	n.d.
			TU78	31.6667	n.d.
		VDHLERMLSLDNAFT	TU33	58.3333	n.d.
		VGGAGFATDFEPVDH	TU33	45	n.d.
			TU78	58.3333	n.d.
	Rv3024c	AEKFKEDVINDFVSS	TU63	116.667	CD4
			TU10	26.6667	undetectable
		AHGETVSAVAELIGD	TU33	130	CD4
			TU78	35	CD4
			TU35	36.6667	undetectable
			TU36	43.3333	undetectable
		QQIKFAALSARAVAL	TU11	65	CD4
			TU13	101.667	CD4
			TU33	560	CD4
			TU35	86.6667	CD4
			TU36	85	CD4
			TU64	123.333	CD4
			TU78	220	CD4
	Rv3062	ARVQIHRANDQVRIY	TU10	35	n.d.
	Rv3598c	GDGTQLQVMISLDKV	TU64	36.6667	n.d.
		LGDIVYVHGAVISSR	TU64	48.3333	n.d.
	Rv3834c	SRFYFLTGRGALLQL	TU8	30	n.d.
Insertion sequences and phages	Rv0741, Rv1313c, Rv3798	ESTNTKIRLLTRIAF	TU46	21.7	n.d.
	Rv1036c	ALVAEGIEAIVFRTL	TU75	30	n.d.
	Rv1047, Rv1199c, Rv2512c, Rv2666, Rv3023c, Rv3115	AGWLAFFRDLVARGL	TU29	163.3	CD4
			TU75	26.7	CD4
			TU40	30	undetectable
			TU63	86.7	undetectable
		LRGLLSTFIAALMGA	TU29	493.3	CD4
			TU33	68.3	CD4
			TU75	35	CD4
			TU11	46.7	undetectable
		QASPDLLRGLLSTFI	TU11	23.3	CD4
			TU29	200	CD4
			TU75	48.3	CD4
	Rv1047, Rv1199c, Rv2512c, Rv3023c, Rv3115	ARTDLLAFTAFPKQI	TU63	41.7	undetectable
		ASIIRLVGAVLAEQH	TU63	70	CD4
			TU23	30	undetectable
		FPDRASIIRLVGAVL	TU63	48.3	CD4/CD8
		YLGLEVLTRARAALT	TU33	181.7	CD4
			TU36	46.7	CD4
			TU64	46.7	CD4
			TU13	20	undetectable
	Rv1313c, Rv3798	MRNVRLFRALLGVDK	TU46	36.7	n.d.
			TU64	28.3	n.d.
	Rv3427c	KPLVLILDDFAMREH	TU63	115	n.d.
	Rv3428c	AVWAFVMVLAFSRHL	TU5	341.667	CD4
			TU70	151.667	n.d.
Intermediary metabolism and respiration	Rv0291	AARLLSIRAMSTKFS	TU23	60	CD4
			TU81	195	CD4
			TU1	20	n.d.
		ALSVLVGLTAATVAI	TU23	143.333	CD4
			TU8	138.333	CD4
			TU81	456.667	CD4
			TU1	33.3333	n.d.
		ATEVVRRLTATAHRG	TU81	93.3333	CD4
	Rv0291, Rv1796	AAVDKDAVIVAAAGN	TU81	26.7	undetectable
	Rv0294	AKLMRDIPFRVGAVV	TU23	105	CD4
			TU81	368.333	CD4
			TU8	36.6667	undetectable
		DESWQQFRQELIPLL	TU23	50	CD4
			TU81	316.667	CD4
		MWDPDVYLAFSGHRN	TU23	70	CD4
			TU75	60	CD4
			TU81	241.667	CD4
		STIFPFRRLFMVADV	TU81	80	CD4
			TU22	20	undetectable
			TU23	20	undetectable
	Rv0529	AYRTTIFAFPVFGFG	TU40	30	n.d.
		FGVIFGAIWAEEAWG	TU22	20	n.d.
		FLLVPVLILLTVSGR	TU40	21.6667	n.d.
	Rv0637	ILAKYVQLDFFRHVD	TU46	23.3333	n.d.
			TU63	58.3333	n.d.
	Rv0693	DSFFHLAPLGQSGAL	TU63	68.3333	n.d.
		QCKDIIDELERMQVF	TU46	20	n.d.
			TU63	100	n.d.
	Rv0694	MAEAWFETVAIAQQR	TU46	63.3333	n.d.
			TU63	85	n.d.
	Rv0773c	GIVALIALGILEHFD	TU46	26.6667	n.d.
			TU63	81.6667	n.d.
	Rv0777	AAQEMMIALRRLREL	TU64	23.3333	n.d.
		LQVVLRGYASMVAEL	TU63	40	n.d.
	Rv0853c	KAAIELIADHQLTVL	TU63	65	n.d.
	Rv0993	GKDGVVAHFVEDLVL	TU64	23.3333	n.d.
	Rv1122, Rv1844c	GSGHFVKMVHNGIEY	TU40	40	n.d.
	Rv1187	GSPLNLLRWTSARSI	TU29	76.6667	n.d.
	Rv1300	ELVRADVTTPCLLPE	TU13	53.3	n.d.
	Rv1307	VYLVWRFIVPLVGRL	TU46	40	n.d.
	Rv1308	AMDYTTIVAAAASES	TU22	26.6667	n.d.
		GKHVLIIFDDLTKQA	TU46	40	n.d.
	Rv1310	DNLVRTISLQPTDGL	TU64	33.3333	n.d.
		FDHVPEQAFFLIGGL	TU64	30	n.d.
		KDLQDIIAILGIDEL	TU64	26.6667	n.d.
	Rv1311	EGVSILAESAEFESE	TU64	20	n.d.
	Rv1436	GRLKGILKYYDAPIV	TU36	25	n.d.
		IGRNFYRALLAQQEQ	TU63	106.667	n.d.
	Rv1568	CRRYEVLLIFDEIAT	TU35	41.6667	n.d.
			TU78	65	n.d.
	Rv1785c	CLGSHLARLELTLLV	TU46	91.6667	n.d.
	Rv1844c	DLDSYLVEITAEVLR	TU64	23.3333	n.d.
		EPGDIIIDGGNALYT	TU40	35	n.d.
	Rv1872c	AAFDYADGAAEDELS	TU23	21.6667	n.d.
		RARQGFRDIEFHPTI	TU23	45	n.d.
			TU81	28.3333	n.d.
	Rv1876	AVLLEKIVADEEEHI	TU22	26.6667	n.d.
			TU23	28.3333	n.d.
	Rv1885c	AVSIGILLSLIAPLG	TU63	55	n.d.
	Rv2096c	LLSTRGYITAEKIRS	TU22	35	n.d.
	Rv2122c	SLAVKTFEDLFAELG	TU46	23.3333	n.d.
	Rv2200c	DVIHAFWVPEFLFKR	TU23	158.333	n.d.
	Rv2215	DMTKIVGLRARAKAA	TU82	35	n.d.
	Rv2476c	APPNLIRAILRAPVD	TU40	30	n.d.
		EVNIKILIDSLVSAG	TU40	201.667	n.d.
	Rv2495c	LRLLVIALKHNVILN	TU40	31.6667	n.d.
	Rv2855	DTQSMIVTDHRYVPA	TU23	33.3333	n.d.
		VDVEDGRVIVDEYQR	TU78	20	n.d.
	Rv2861c	DSTVITDGDIVNIDV	TU40	31.6667	n.d.
		EKMRVAGRIAAGALA	TU78	20	n.d.
	Rv2867c	AAVIVGSGRIASLYV	TU40	23.3333	n.d.
		AHESLCFAGANLIPL	TU40	25	n.d.
	Rv2874	AALPLLFFALAGQRI	TU11	81.6667	CD4
			TU24	36.6667	CD4
			TU82	33.3333	CD4
			TU29	143.333	undetectable
			TU40	45	undetectable
		GTVVLTATFALGAAL	TU24	33.3333	CD4
			TU29	128.333	CD4
			TU11	71.6667	undetectable
			TU82	30	undetectable
		LALVGFLGGLITGIS	TU29	65	CD4
			TU11	65	undetectable
			TU40	36.6667	undetectable
			TU82	25	undetectable
		RGKVVLIDFWAYPCI	TU11	35	undetectable
	Rv2984	ARVFLDSVLPALGEE	TU40	38.3333	n.d.
	Rv2987c	FRVVISSRFGDIFRG	TU40	20	n.d.
	Rv2988c	AVDAVFVGSCTNGRI	TU40	46.6667	n.d.
		DTEVYLDAASLSPFV	TU33	266.667	n.d.
	Rv2996c	INLIIHYVDRPGALG	TU40	31.6667	undetectable
		IVQINGRHFDLRAQG	TU40	26.6667	undetectable
	Rv3001c	AGYPAELAYFEVLHE	TU40	23.3333	n.d.
		ALEMFYDDDADLSII	TU40	25	n.d.
	Rv3002c	SQVIEAVNLFRANVI	TU40	33.3333	n.d.
	Rv3003c	AVITELIAMLRHHHI	TU81	40	n.d.
		DDIPRVLAEAFHIAA	TU81	31.6667	n.d.
		QAARGIRPLFDDITE	TU81	21.6667	n.d.
	Rv3007c	CSEDLLYLSDLDFDV	TU10	33.3333	n.d.
	Rv3010c	AAHAGEYGQMVTLRG	TU40	23.3333	n.d.
	Rv3025c	ALQSHDDVALVSVMW	TU33	28.3333	CD4
			TU63	61.6667	undetectable
		ILPIAEMSVVAMEFG	TU63	111.667	CD4
			TU10	26.6667	undetectable
			TU64	33.3333	undetectable
		SARLRLLRDRLVEGV	TU63	138.333	CD4
			TU64	23.3333	undetectable
	Rv3028c	GSAENFSVVEALADS	TU33	138.333	n.d.
			TU64	20	n.d.
	Rv3029c	EGGNQIVQYLVAQKI	TU40	25	n.d.
	Rv3032	LVAQEAAAAGTPLVT	TU35	23.3333	n.d.
	Rv3109	ELADLIEFARTVNEE	TU64	43.3333	n.d.
	Rv3146	KMAPVLRQIYDQMAE	TU63	66.6667	n.d.
	Rv3161c	AQTSQFVMAMINYED	TU40	26.6667	n.d.
	Rv3232c	AELFRLQTEFVKLQE	TU21	85	n.d.
		EQMLIDDGILLRKYW	TU21	178.333	n.d.
	Rv3247c	CRGYDVVILDRYVAS	TU64	21.6667	n.d.
	Rv3393	ALPRLLRRLVIMGGM	TU63	128.333	n.d.
		RVIEDALRFYFESHE	TU63	141.667	n.d.
	Rv3419c	ADVLTMKAVRAATAL	TU63	41.6667	n.d.
		TDNGAMIAAFAAQLV	TU63	203.333	n.d.
			TU81	30	n.d.
	Rv3634c	EIYLNTFRHLYGLDC	TU22	25	n.d.
	Rv3775	LYRPGLVHIYHALTW	TU1	28.3333	n.d.
	Rv3859c	ENFFMFIAEEVREYL	TU40	23.3333	n.d.
			TU63	65	n.d.
		QRPRMLYDYFHQLFA	TU63	141.667	n.d.
		QTLVYKGMLTTPQLK	TU63	40	n.d.
	Rv3883c	AQIIHRITATARHPG	TU29	53.3333	n.d.
Lipid metabolism	Rv0129c	GQNYTYKWETFLTRE	TU75	26.6667	CD4
			TU23	66.6667	undetectable
			TU33	50	undetectable
			TU70	33.3333	undetectable
			TU8	50	undetectable
	Rv0129c, Rv1886c	DPMVQIPRLVANNTR	TU2	60	undetectable
	Rv0129c, Rv1886c, Rv3804c	AGCQTYKWETFLTSE	TU2	60	CD4	11, 13-15
			TU23	55.8	CD4
			TU75	36.7	CD4
			TU8	51.7	CD4
			TU33	36.7	undetectable
		PSPSMGRDIKVQFQS	TU1	45	n.d.	11, 13-17
			TU33	46.7	undetectable
		QVPSASMGRDIKVQF	TU1	53.3	n.d.
			TU33	48.3	undetectable
	Rv0244c	FLMSVGALIIGWLLQ	TU40	26.6667	n.d.
	Rv0551c	AGISSLIIDPNPMFV	TU35	88.3333	n.d.
	Rv0644c, Rv3392c	RVLLAGWEQFDEPVD	TU63	101.7	n.d.
	Rv1185c	EHIHRPNTNNVGPII	TU8	65	n.d.
	Rv1493	SILDMRQLFDGIDLS	TU46	26.6667	n.d.
	Rv1886c	HPQQFIYAGSLSALL	TU64	35	n.d.	6, 11, 15, 17, 18
	Rv2881c	IGLVLIAVLVFVPRV	TU40	38.3333	n.d.
	Rv3061c	SEFNEVFFNDVFVPD	TU10	41.6667	n.d.
	Rv3285	DPVKGADEVVAFAEE	TU8	813.333	n.d.
	Rv3392c	EHFGHERYDAFFSLA	TU63	66.6667	n.d.
	Rv3824c	FSLVNFFDAQVGPLS	TU40	43.3333	n.d.
	Rv3825c	AVVVLKRLPDALADG	TU40	25	n.d.
		ESVFAATVAELESLI	TU10	36.6667	n.d.
		ITPDEGAYAFEALLR	TU10	28.3333	n.d.
		LDWFCLFSSAAALTG	TU40	23.3333	n.d.
PE/PPE	Rv0109, Rv0124, Rv0278c, Rv0279c, Rv0297, Rv0834c, Rv1243c, Rv1788, Rv2490c	AQEYQALSAQAAAFH	TU22	41.7	n.d.
	Rv0124, Rv0278c, Rv0279c, Rv0297, Rv0834c, Rv1243c, Rv2490c	GQQYQAMSAQAAAFH	TU81	50	n.d.
	Rv0124, Rv0297, Rv1243c, Rv1788, Rv1791, Rv2490c	AQIYQAVSAQAAAIH	TU75	225	CD4
			TU81	86.7	CD4
	Rv0124, Rv2634c	GSTINAANAAAALPT	TU23	36.7	n.d.
			TU81	190	n.d.
	Rv0159c	ERYVGLYLPFLDMSF	TU33	23.3333	n.d.
	Rv0256c	AEAPAAAAAPEEQVQ	TU22	20	CD4
	Rv0256c, Rv0280, Rv0286, Rv0453, Rv1387, Rv2123, Rv3018c, Rv3021c	GAMVATNFFGINTIP	TU63	90	CD4
			TU81	393.3	CD4
			TU21	28.3	undetectable
	Rv0256c, Rv0280, Rv0286, Rv0453, Rv1387, Rv3018c, Rv3021c, Rv3873	AVLVATNFFGINTIP	TU70	102.5	CD4
			TU81	458.3	CD4
			TU1	33.3	n.d.
			TU21	35	undetectable
			TU23	36.7	undetectable
		HTVLVATNFFGINTI	TU81	331.7	n.d.
	Rv0256c, Rv0280, Rv0286, Rv1387, Rv3018c, Rv3021c, Rv3873	QAVLTATNFFGINTI	TU81	341.7	n.d.
	Rv0256c, Rv0280, Rv0453	ARMWIQAATTMASYQ	TU22	428.3	CD4
			TU46	158.3	CD4
			TU78	31.7	CD4
	Rv0256c, Rv3018c	LAWLVQASANSAAMA	TU46	25	undetectable
	Rv0278c, Rv0279c	DPINEFFLANTGRPL	TU63	66.7	n.d.
	Rv0280, Rv0286, Rv0453, Rv1387, Rv3018c, Rv3021c	GINTIPIAINEAEYV	TU70	120	CD4
			TU81	201.7	CD4
			TU20	20	n.d.
			TU23	118.3	undetectable
	Rv0286	QLSAEYASTAAELSG	TU22	26.6667	n.d.
	Rv0286, Rv0453	YAAALVAMPTLAELA	TU40	25	undetectable
	Rv0297	LTVDAGAYASAEAAN	TU11	31.6667	n.d.
			TU22	58.3333	n.d.
	Rv0442c	APWQQVLRNLGIDIG	TU63	96.6667	n.d.
	Rv0442c, Rv1789	AWMSAAAAQAEQAAT	TU81	25	undetectable
		YLAWLSTAAAQAEQA	TU29	145	n.d.
			TU63	100	n.d.
	Rv0453	GWSSLGREYAAVAEE	TU23	185	CD4
	Rv0834c	AGAMGAYAAAEAANA	TU22	111.667	n.d.
		AGGFGGAGAGIANFL	TU81	20	n.d.
	Rv0834c, Rv1087, Rv1091	GAYAAAEAANVSAAQ	TU22	176.7	n.d.
	Rv0834c, Rv1243c, Rv1441c	SAAGSYAAAEAANAS	TU22	91.7	n.d.
			TU81	21.7	n.d.
	Rv1172c	ALLPRAGAAAAAALP	TU22	45	CD4
			TU74	26.6667	CD4
		ALSRVHSMFLGTGGS	TU22	71.6667	CD4
			TU74	43.3333	CD4
		APQINFFYYLGEPIV	TU40	20	undetectable
	Rv1172c, Rv1788, Rv1791, Rv3812	MSFVTTQPEALAAAA	TU22	121.7	CD4
	Rv1195	MHVSFVMAYPEMLAA*	TU22	165	CD4
			TU33	290	CD4
			TU74	181.7	CD4
			TU81	283.3	CD4
	Rv1195, Rv1788, Rv1791	SSYAATEVANAAAAS	TU81	60	CD4
	Rv1196	LGGLWTAVSPHLSPL	TU22	38.3333	CD4
			TU74	25	CD4
		LSPISNMVSMANNHM	TU22	70	CD4
			TU29	115	undetectable
			TU40	43.3333	undetectable
			TU75	28.3333	undetectable
	Rv1196, Rv1361c, Rv3478	AELMILIATNLLGQN	TU78	33.3	CD4	19
			TU40	90	undetectable
		AQNGVQAMSSLGSSL	TU22	46.7	CD4
	Rv1243c, Rv1441c, Rv1791	ASVGSYAAAEAANAS	TU22	38.3	n.d.
	Rv1386	ESGASYAARDALAAA	TU33	45	n.d.
	Rv1441c	ARFHQQFVQALTASV	TU82	35	n.d.
	Rv1450c	IGSSIGAANAAAAGS	TU23	45	n.d.
	Rv1705c	APYVAWMRATAIQAE	TU29	41.7	undetectable
		WFINWYLPISQLFYN	TU40	40	undetectable
	Rv1705c, Rv1706c, Rv1789, Rv1802	AAAQASAAAAAYEAA	TU81	20	n.d.
	Rv1705c, Rv1706c, Rv1789, Rv1802, Rv3125c, Rv3135	AATQARAAAAAFEAA	TU81	25	undetectable
	Rv1705c, Rv1789, Rv1802, Rv1808, Rv2892c, Rv3136, Rv3621c	FGQNTSAIAAAEAQY	TU70	161.7	CD4
			TU81	176.7	CD4
	Rv1705c, Rv1789, Rv1808, Rv2892c, Rv3136, Rv3621c	FFGQNTAAIAATEAQ	TU70	193.3	CD4
			TU81	165	CD4
		FGQNTASIAATEAQY	TU70	110	CD4
			TU81	26.7	CD4
	Rv1706c, Rv1800, Rv1802, Rv1808, Rv2892c, Rv3135, Rv3621c	LAAAAAWDALAAELY	TU23	170	CD4
			TU8	78.3	CD4
			TU81	411.7	CD4
	Rv1706c, Rv1808, Rv3135, Rv3136	AAASWDALAAELASA	TU23	217.5	CD4
			TU8	130	CD4
			TU81	440.8	CD4
	Rv1788, Rv1791	AAIHEMFVNTLQMSS	TU29	25	CD8
			TU55	165	n.d.
		AAIHEMFVNTLVASS	TU29	41.7	CD8
			TU55	160	n.d.
			TU40	26.7	undetectable
			TU64	61.7	undetectable
	Rv1789	NRASLMQLISTNVFG	TU55	21.6667	n.d.
	Rv1789, Rv1802, Rv1808, Rv2892c, Rv3136	FGQNTGAIAAAEARY	TU70	108.3	CD4
			TU81	276.7	CD4
	Rv1800, Rv2608, Rv3125c	PPEVNSARVFAGAGS	TU70	38.3	n.d.
			TU74	31.7	n.d.
	Rv1802	YVAWMSATAALAREA	TU29	150	CD4
			TU8	83.3333	CD4
			TU81	58.3333	CD4
			TU40	25	undetectable
	Rv1806	AMNEAFVAMLGASAD	TU40	31.6667	n.d.
	Rv1808	AQLSQLISLLPSTLQ	TU40	50	undetectable
			TU64	51.6667	undetectable
			TU81	23.3333	undetectable
	Rv1917c, Rv2892c	FFGQNAPAIAAIEAA	TU70	20	n.d.
			TU8	21.7	n.d.
	Rv2123, Rv3018c, Rv3021c	ADYLRMWIQAATVMS	TU22	375	CD4
			TU24	35	CD4
			TU46	128.3	CD4
			TU64	48.3	CD4
			TU78	26.7	CD4
			TU40	75	undetectable
		DYVRMWVQAATVMSA	TU22	343.3	CD4
			TU64	38.3	CD4
			TU78	31.7	CD4
			TU46	81.7	CD4/CD8
			TU40	28.3	undetectable
	Rv2608	LPLLVPLRAIPLLGN	TU64	20	n.d.
	Rv2853	FVQALTTAAASYASV	TU40	26.6667	undetectable
			TU78	23.3333	undetectable
		YASVEAANASPLQVA	TU23	35	undetectable
	Rv3018c	EIVQFLEETFAAYDQ	TU22	103.333	CD4
			TU64	105	CD4
			TU81	25	CD4
			TU46	80	undetectable
	Rv3018c, Rv3021c	AAVPAVGAAAGAPAA	TU22	203.3	CD4
			TU46	28.3	CD4
			TU70	20	undetectable
			TU81	30	undetectable
	Rv3018c, Rv3021c, Rv3022c	ALSAEYAAVAQELSV	TU81	31.7	CD4
			TU64	46.7	n.d.
	Rv3018c, Rv3022c	ELFVAAYVPYVAWLV	TU8	25	n.d.	20
			TU40	20	undetectable
			TU46	30	undetectable
			TU64	21.7	undetectable
			TU81	28.3	undetectable
	Rv3021c	GWIISNIFGAIPVLG	TU22	195	CD4
			TU46	41.6667	undetectable
			TU8	58.3333	undetectable
			TU81	26.6667	undetectable
		LLEFAVVLELAILSI	TU46	26.6667	undetectable
	Rv3125c	ASMSMAAAASPYVGW	TU29	78.3333	n.d.
	Rv3125c, Rv3135, Rv3136	IQARAAALAFEQAYA	TU22	23.3	CD4
			TU25	33.3	undetectable
	Rv3136	AAGGWDSLAAELATT	TU23	130	CD4
			TU8	31.6667	undetectable
	Rv3812	AGTLSTFFGVPLVLT	TU75	21.6667	n.d.
		NPFPFLRQIIANQQV	TU75	26.6667	n.d.
	Rv3873	MDYFIRMWNQAALAM	TU22	46.6667	n.d.	21, 22
Regulatory proteins	Rv0339c	EMLSMLRAMLAPESL	TU21	40	n.d.
	Rv0691c	TVAWTMLGVALSAYE	TU40	50	n.d.
			TU46	25	n.d.
	Rv0890c	GFTIANHNAAAVGEI	TU2	140	n.d.
	Rv1027c	LVLVIDDEPQILRAL	TU63	81.6667	n.d.
	Rv1028c	ALLWLADQVDAALEK	TU63	48.3333	n.d.
		ESALFFIGVLIVALL	TU63	55	n.d.
	Rv1453	AHLIHFAAANLRNPG	TU23	30	n.d.
	Rv3143	ALRILVYSDNVQTRE	TU63	91.6667	n.d.
	Rv3173c	ALVEEYLRGLRQAAG	TU40	30	n.d.
Virulence, detoxification, adaptation	Rv0350	ADKNPLFLDEQLTRA	TU33	45	n.d.
	Rv0440	AVLEDPYILLVSSKV	TU1	21.6667	n.d.	23, 24
		MAKTIAYDEEARRGL	TU1	38.3333	n.d.	16, 25, 26
			TU25	56.6667	n.d.
	Rv2031c	AYGSFVRTVSLPVGA	TU63	271.667	CD4	27-30
			TU75	45	CD4
	Rv2865	ETLYWLAQPGIRESI	TU26	31.6667	n.d.
	Rv3418c	GEEYLILSARDVLAV	TU2	136.667	CD4	31-34
			TU22	60	CD4
			TU40	145	CD4
			TU81	151.667	CD4
			TU23	45	undetectable
			TU82	53.3333	undetectable
	Rv3497c	TGIFGLVLVICVVLI	TU40	35	n.d.
	Rv3500c	DVTIRFRRFFSRLQR	TU40	50	n.d.
	Rv3617	APVVILAHGFPELAY	TU23	23.3333	n.d.
		QAFRSRFGENFFYIL	TU75	31.6667	n.d.
n.d. indicates assay not done
